# Supplementary material for: miRNome profiling in Duchenne muscular dystrophy; identification of asymptomatic and manifesting female carriers
Source: Biosci Rep. 2021 Sep 17;41(9):BSR20211325. doi: 10.1042/BSR20211325 (PMC8450315; doi:10.1042/BSR20211325)
Supplement: Supplementary Tables S1-S11 [file BSR-2021-1325_supp1.zip]

Archive with 11 entries (11 files):
- BSR-2021-1325_suppST1.docx
- BSR-2021-1325_suppST10.xlsx
- BSR-2021-1325_suppST11.xlsx
- BSR-2021-1325_suppST2.xlsx
- BSR-2021-1325_suppST3.xlsx
- BSR-2021-1325_suppST4.xlsx
- BSR-2021-1325_suppST5.xlsx
- BSR-2021-1325_suppST6.xlsx
- BSR-2021-1325_suppST7.xlsx
- BSR-2021-1325_suppST8.xlsx
- BSR-2021-1325_suppST9.xlsx
