# Supplementary material for: miRNome profiling in Duchenne muscular dystrophy; identification of asymptomatic and manifesting female carriers
Source: Biosci Rep. 2021 Sep 17;41(9):BSR20211325. doi: 10.1042/BSR20211325 (PMC8450315; doi:10.1042/BSR20211325)
Supplement: Supplementary Tables S1-S11 [file BSR-2021-1325_supp1.zip › BSR-2021-1325_suppST10.xlsx]

## Sheet: file 9 sup
5 common elements in "DF2", "DF3" and "DF4":
hsa-miR-101-3p
hsa-miR-424-5p
hsa-miR-144-3p
hsa-miR-32-5p
hsa-let-7a-3p
4 common elements in "DF2" and "DF3":
hsa-miR-21-5p
hsa-miR-148a-3p
hsa-miR-142-3p
hsa-miR-1227-3p
1 common element in "DF2" and "DF4":
hsa-miR-10527-5p
10 common elements in "DF3" and "DF4":
hsa-miR-494-3p
hsa-miR-410-3p
hsa-miR-409-3p
hsa-miR-487b-3p
hsa-miR-451a
hsa-miR-12136
hsa-miR-624-5p
hsa-miR-431-5p
hsa-miR-127-3p
hsa-miR-126-5p
11 elements included exclusively in "DF2":
hsa-miR-939-5p
hsa-miR-199b-3p
hsa-miR-199a-5p
hsa-miR-330-5p
hsa-miR-143-3p
hsa-miR-320a-3p
hsa-miR-96-5p
hsa-miR-4433b-5p
hsa-miR-450a-5p
hsa-miR-1307-3p
hsa-miR-99b-5p
38 elements included exclusively in "DF3":
hsa-miR-183-3p
hsa-miR-194-5p
hsa-miR-146b-5p
hsa-miR-6729-3p
hsa-miR-1306-5p
hsa-miR-651-5p
hsa-miR-150-5p
hsa-miR-340-5p
hsa-miR-4685-3p
hsa-miR-197-3p
hsa-miR-144-5p
hsa-miR-433-3p
hsa-let-7f-5p
hsa-miR-106b-5p
hsa-miR-30a-5p
hsa-miR-7-5p
hsa-miR-5010-3p
hsa-miR-24-2-5p
hsa-miR-486-3p
hsa-miR-5010-5p
hsa-miR-941
hsa-miR-4521
hsa-miR-3609
hsa-let-7g-5p
hsa-miR-374a-5p
hsa-miR-362-3p
hsa-miR-15a-5p
hsa-miR-210-5p
hsa-miR-374a-3p
hsa-miR-376c-3p
hsa-miR-370-3p
hsa-miR-365a-3p
hsa-miR-4433a-5p
hsa-miR-29b-3p
hsa-miR-485-5p
hsa-miR-6747-3p
hsa-miR-126-3p
hsa-miR-590-3p
10 elements included exclusively in "DF4":
hsa-miR-3613-5p
hsa-miR-493-5p
hsa-miR-432-5p
hsa-miR-340-3p
hsa-miR-199b-5p
hsa-miR-339-3p
hsa-miR-151a-5p
hsa-miR-323b-3p
hsa-miR-130b-5p
hsa-miR-379-5p
