# Supplementary material for: miRNome profiling in Duchenne muscular dystrophy; identification of asymptomatic and manifesting female carriers
Source: Biosci Rep. 2021 Sep 17;41(9):BSR20211325. doi: 10.1042/BSR20211325 (PMC8450315; doi:10.1042/BSR20211325)
Supplement: Supplementary Tables S1-S11 [file BSR-2021-1325_supp1.zip › BSR-2021-1325_suppST11.xlsx]

## Sheet: file 10 sup
14 common elements in "DF2", "DF3" and "DF4":
hsa-miR-411-5p
hsa-miR-99a-5p
hsa-miR-136-3p
hsa-miR-493-5p
hsa-miR-409-3p
hsa-miR-145-5p
hsa-miR-376a-3p
hsa-miR-143-3p
hsa-miR-31-5p
hsa-miR-542-3p
hsa-miR-369-3p
hsa-miR-370-3p
hsa-miR-127-3p
hsa-miR-543
4 common elements in "DF2" and "DF3":
hsa-miR-145-3p
hsa-miR-338-5p
hsa-miR-450b-5p
hsa-miR-193a-5p
7 common elements in "DF2" and "DF4":
hsa-miR-499a-5p
hsa-miR-6511a-3p
hsa-miR-150-5p
hsa-miR-197-3p
hsa-miR-148b-5p
hsa-miR-6803-3p
hsa-miR-1976
22 common elements in "DF3" and "DF4":
hsa-miR-493-3p
hsa-miR-494-3p
hsa-miR-1-3p
hsa-miR-409-5p
hsa-miR-134-5p
hsa-miR-329-3p
hsa-miR-432-5p
hsa-miR-433-3p
hsa-miR-654-3p
hsa-miR-337-3p
hsa-miR-487b-3p
hsa-miR-382-5p
hsa-miR-376c-3p
hsa-miR-431-5p
hsa-miR-381-3p
hsa-miR-495-3p
hsa-miR-382-3p
hsa-miR-485-5p
hsa-miR-323b-3p
hsa-miR-323a-3p
hsa-miR-379-5p
hsa-miR-485-3p
17 elements included exclusively in "DF2":
hsa-miR-296-5p
hsa-miR-1306-5p
hsa-miR-501-5p
hsa-miR-18a-5p
hsa-miR-199a-5p
hsa-miR-30b-5p
hsa-miR-548j-5p
hsa-miR-148a-3p
hsa-miR-374a-5p
hsa-miR-454-3p
hsa-miR-4433b-5p
hsa-miR-374b-5p
hsa-miR-324-5p
hsa-miR-326
hsa-miR-548o-3p
hsa-miR-324-3p
hsa-miR-126-3p
6 elements included exclusively in "DF3":
hsa-miR-629-3p
hsa-miR-132-3p
hsa-miR-30a-5p
hsa-miR-452-5p
hsa-miR-10b-5p
hsa-miR-196b-5p
20 elements included exclusively in "DF4":
hsa-miR-410-3p
hsa-miR-154-3p
hsa-miR-655-3p
hsa-miR-889-3p
hsa-miR-127-5p
hsa-miR-206
hsa-miR-183-3p
hsa-miR-411-3p
hsa-miR-3200-3p
hsa-miR-375-3p
hsa-miR-122-5p
hsa-miR-656-3p
hsa-miR-133a-3p
hsa-miR-539-5p
hsa-miR-654-5p
hsa-miR-539-3p
hsa-miR-497-5p
hsa-let-7g-5p
hsa-miR-379-3p
hsa-miR-335-5p
