# Supplementary material for: miRNome profiling in Duchenne muscular dystrophy; identification of asymptomatic and manifesting female carriers
Source: Biosci Rep. 2021 Sep 17;41(9):BSR20211325. doi: 10.1042/BSR20211325 (PMC8450315; doi:10.1042/BSR20211325)
Supplement: Supplementary Tables S1-S11 [file BSR-2021-1325_supp1.zip › BSR-2021-1325_suppST2.xlsx]

## Sheet: file 1 sup
Tags	Name	DF1-BC	C1-BC	LFC	Probability
UP	hsa-miR-193a-3p	15.4064	1.43156	3.42787	0.922246
UP	hsa-miR-130a-3p	685.584	166.061	2.04562	0.968573
DOWN	hsa-miR-1180-3p	84.7352	264.839	-1.64408	0.91476
UP	hsa-miR-6799-3p	9.629	0.5	4.26739	0.903955
UP	hsa-miR-494-3p	60.6627	2.86312	4.40515	0.96815
UP	hsa-miR-410-3p	34.6644	1.43156	4.59779	0.955579
UP	hsa-miR-409-5p	15.4064	1.43156	3.42787	0.922246
UP	hsa-miR-134-5p	21.1838	0.5	5.40489	0.941949
DOWN	hsa-let-7b-5p	4440.89	10693.8	-1.26785	0.901483
DOWN	hsa-miR-100-5p	1.9258	61.5571	-4.9984	0.968856
UP	hsa-miR-493-5p	15.4064	1.43156	3.42787	0.922246
UP	hsa-miR-409-3p	204.135	5.72624	5.15579	0.989336
UP	hsa-miR-145-5p	84.7352	18.6103	2.18686	0.945904
UP	hsa-miR-329-3p	16.3693	1.43156	3.51533	0.926412
UP	hsa-miR-432-5p	10.5919	0.5	4.40489	0.90904
UP	hsa-miR-433-3p	14.4435	0.5	4.85235	0.923023
DOWN	hsa-let-7f-5p	5353.72	13535.4	-1.33812	0.907486
DOWN	hsa-miR-190b-5p	0.9629	10.0209	-3.37949	0.903178
UP	hsa-miR-654-5p	10.5919	0.5	4.40489	0.90904
UP	hsa-miR-22-3p	3475.1	1046.47	1.73152	0.924153
UP	hsa-miR-143-3p	215.689	67.2833	1.68063	0.911794
DOWN	hsa-miR-16-2-3p	98.2158	596.961	-2.60361	0.986935
UP	hsa-let-7i-3p	34.6644	7.1578	2.27587	0.925
UP	hsa-miR-487b-3p	52.9595	1.43156	5.20923	0.965678
DOWN	hsa-let-7i-5p	5060.04	15004.2	-1.56814	0.909322
DOWN	hsa-miR-190a-5p	29.8499	144.588	-2.27615	0.956003
DOWN	hsa-miR-451a	229913	790500	-1.78168	0.926907
DOWN	hsa-let-7g-5p	6165.45	15413.6	-1.32193	0.907486
UP	hsa-miR-382-5p	10.5919	0.5	4.40489	0.90904
DOWN	hsa-miR-221-5p	2.8887	21.4734	-2.89406	0.931427
DOWN	hsa-miR-26b-5p	1928.69	5083.47	-1.39819	0.906003
UP	hsa-miR-625-3p	75.1062	14.3156	2.39134	0.948234
DOWN	hsa-miR-624-3p	0.5	10.0209	-4.32494	0.903955
UP	hsa-miR-431-5p	27.9241	0.5	5.80344	0.950282
UP	hsa-miR-4433b-5p	52.9595	7.1578	2.8873	0.956356
UP	hsa-miR-381-3p	17.3322	1.43156	3.59779	0.930014
DOWN	hsa-miR-196b-5p	10.5919	71.578	-2.75656	0.961653
UP	hsa-miR-370-3p	39.4789	0.5	6.30301	0.95798
DOWN	hsa-let-7a-3p	2.8887	18.6103	-2.68761	0.92274
UP	hsa-miR-127-3p	35.6273	2.86312	3.63732	0.954802
UP	hsa-miR-543	16.3693	1.43156	3.51533	0.926412
UP	hsa-miR-1270	9.629	0.5	4.26739	0.903955
UP	hsa-miR-766-3p	32.7386	7.1578	2.1934	0.922881
UP	hsa-miR-323b-3p	19.258	0.5	5.26739	0.937994
UP	hsa-miR-379-5p	33.7015	0.5	6.07474	0.955579
DOWN	hsa-miR-335-3p	0.9629	11.4525	-3.57213	0.908263
UP	hsa-miR-485-3p	19.258	0.5	5.26739	0.937994
DOWN	hsa-miR-590-3p	5.7774	24.3365	-2.07463	0.911935
Tags: the status of the miRNA expression; upregulation (up) or Downregulation (down)
Name: the type of the miRNA species. BC: miRNAs levels from Blood cells; PL: miRNAs levels from plasma; DF1-DF-4: DMD patient, mother, elder sister, and younger sister respectively; C1 and C2: male and female controls, respectively; LFC: log fold change.
