# Supplementary material for: miRNome profiling in Duchenne muscular dystrophy; identification of asymptomatic and manifesting female carriers
Source: Biosci Rep. 2021 Sep 17;41(9):BSR20211325. doi: 10.1042/BSR20211325 (PMC8450315; doi:10.1042/BSR20211325)
Supplement: Supplementary Tables S1-S11 [file BSR-2021-1325_supp1.zip › BSR-2021-1325_suppST3.xlsx]

## Sheet: file 2 sup
Tags	Name	DF1-PL	C1-PL	LFC	Probability
UP	hsa-miR-4446-3p	36.7362	1.34126	4.77555	0.957558
DOWN	hsa-miR-331-5p	0.5	13.4126	-4.74551	0.908887
UP	hsa-miR-499a-5p	15.7441	0.5	4.97674	0.922342
DOWN	hsa-miR-93-5p	984.88	3052.7	-1.63206	0.90407
DOWN	hsa-miR-378a-3p	19.2428	127.419	-2.7272	0.971844
UP	hsa-miR-150-3p	31.4882	4.02377	2.96819	0.93804
DOWN	hsa-miR-194-5p	31.4882	163.633	-2.37758	0.959801
DOWN	hsa-miR-378a-5p	0.5	14.7538	-4.88302	0.918937
UP	hsa-miR-6777-3p	22.7415	0.5	5.50725	0.93995
DOWN	hsa-miR-20a-5p	89.2165	965.704	-3.4362	0.995266
DOWN	hsa-miR-101-3p	367.362	8909.96	-4.60014	0.999585
UP	hsa-miR-92a-3p	133045	40334.2	1.72183	0.905731
DOWN	hsa-miR-30e-3p	6.99737	77.7928	-3.47475	0.975
UP	hsa-miR-494-3p	85.7178	17.4363	2.2975	0.945598
DOWN	hsa-miR-19b-3p	61.227	925.467	-3.91794	0.996346
UP	hsa-miR-150-5p	3748.84	1089.1	1.78331	0.905399
DOWN	hsa-miR-502-3p	33.2375	132.784	-1.9982	0.950249
DOWN	hsa-miR-25-3p	2118.45	6369.62	-1.5882	0.904734
DOWN	hsa-miR-3613-5p	108.459	759.151	-2.80723	0.98696
UP	hsa-miR-134-5p	34.9869	5.36502	2.70516	0.939535
DOWN	hsa-miR-19a-3p	31.4882	229.355	-2.8647	0.980897
DOWN	hsa-miR-1306-3p	0.5	16.0951	-5.00855	0.922342
DOWN	hsa-miR-3200-3p	0.5	18.7776	-5.23094	0.931229
UP	hsa-miR-493-5p	76.9711	5.36502	3.84266	0.976246
UP	hsa-miR-409-3p	528.302	36.2139	3.86675	0.995017
DOWN	hsa-miR-185-3p	8.74672	50.9677	-2.54277	0.937126
DOWN	hsa-miR-340-5p	34.9869	287.029	-3.03631	0.988289
UP	hsa-miR-375-3p	202.924	26.8251	2.91928	0.979817
DOWN	hsa-miR-18a-5p	19.2428	313.854	-4.0277	0.99294
UP	hsa-miR-10401-3p	13.9947	0.5	4.80681	0.914203
DOWN	hsa-miR-148b-3p	115.457	594.176	-2.36354	0.969435
DOWN	hsa-miR-454-5p	0.5	18.7776	-5.23094	0.931229
UP	hsa-miR-329-3p	90.9659	6.70628	3.76174	0.978405
UP	hsa-miR-122-5p	2515.56	535.161	2.23283	0.968189
DOWN	hsa-miR-185-5p	276.396	3661.63	-3.72768	0.998422
UP	hsa-miR-432-5p	370.861	0.5	9.53473	0.994601
DOWN	hsa-miR-21-3p	5.24803	28.1664	-2.42413	0.914037
UP	hsa-miR-197-3p	1007.62	100.594	3.32434	0.995432
UP	hsa-miR-4707-3p	27.9895	2.68251	3.38323	0.943522
DOWN	hsa-miR-186-5p	300.887	1113.24	-1.88747	0.906063
UP	hsa-miR-874-3p	33.2375	8.04754	2.04619	0.913372
UP	hsa-miR-328-3p	738.223	107.3	2.7824	0.985299
DOWN	hsa-miR-362-5p	0.5	20.1188	-5.33048	0.93397
DOWN	hsa-miR-148b-5p	0.5	16.0951	-5.00855	0.922342
DOWN	hsa-miR-144-5p	97.9632	1482.09	-3.91925	0.997591
DOWN	hsa-miR-769-5p	6.99737	50.9677	-2.8647	0.954485
DOWN	hsa-miR-151b	6.99737	32.1901	-2.20173	0.914535
UP	hsa-miR-433-3p	47.2323	2.68251	4.13812	0.964701
UP	hsa-miR-664a-5p	13.9947	1.34126	3.38323	0.907309
UP	hsa-miR-122-3p	34.9869	0.5	6.12874	0.956395
UP	hsa-miR-520a-3p	12.2454	0.5	4.61417	0.902326
UP	hsa-miR-1304-3p	17.4934	1.34126	3.70516	0.925166
UP	hsa-miR-654-3p	113.707	14.7538	2.94617	0.972342
UP	hsa-miR-133a-3p	22.7415	0.5	5.50725	0.93995
DOWN	hsa-miR-144-3p	195.926	3665.65	-4.22569	0.999169
DOWN	hsa-miR-22-5p	1.74934	52.309	-4.90217	0.96794
DOWN	hsa-miR-106b-5p	148.694	1868.37	-3.65136	0.997757
DOWN	hsa-miR-199b-5p	3.49869	28.1664	-3.00909	0.940116
DOWN	hsa-miR-363-3p	253.655	1393.56	-2.45784	0.971678
UP	hsa-miR-3605-3p	29.7388	2.68251	3.47069	0.945847
UP	hsa-miR-654-5p	43.7336	0.5	6.45067	0.96387
UP	hsa-miR-224-5p	45.4829	10.73	2.08367	0.924668
DOWN	hsa-miR-106a-5p	8.74672	101.935	-3.54277	0.979485
DOWN	hsa-miR-1843	0.5	13.4126	-4.74551	0.908887
DOWN	hsa-miR-32-5p	43.7336	285.688	-2.70762	0.980482
DOWN	hsa-miR-148a-3p	248.407	1647.06	-2.72912	0.987126
UP	hsa-miR-655-3p	22.7415	0.5	5.50725	0.93995
DOWN	hsa-miR-106b-3p	110.209	449.321	-2.02751	0.962458
UP	hsa-miR-6813-3p	15.7441	0.5	4.97674	0.922342
DOWN	hsa-miR-16-2-3p	603.523	3184.14	-2.39942	0.973422
DOWN	hsa-let-7i-3p	0.5	20.1188	-5.33048	0.93397
DOWN	hsa-miR-7-5p	83.9685	639.779	-2.92965	0.986462
UP	hsa-miR-486-5p	213562	68577.1	1.63885	0.905233
UP	hsa-miR-487b-3p	157.441	2.68251	5.87508	0.987708
DOWN	hsa-miR-17-5p	50.731	273.616	-2.43122	0.96495
DOWN	hsa-miR-532-5p	57.7283	234.72	-2.02359	0.957392
UP	hsa-miR-5010-5p	20.9921	1.34126	3.96819	0.933472
DOWN	hsa-miR-451a	46037.5	360566	-2.96938	0.990698
UP	hsa-miR-12136	89.2165	8.04754	3.47069	0.977658
DOWN	hsa-miR-374a-5p	36.7362	225.331	-2.61677	0.978738
DOWN	hsa-miR-362-3p	6.99737	44.2614	-2.66117	0.948339
UP	hsa-miR-3615	649.006	155.586	2.06052	0.963787
UP	hsa-miR-7854-3p	12.2454	0.5	4.61417	0.902326
UP	hsa-miR-382-5p	122.454	21.4601	2.51251	0.956395
DOWN	hsa-miR-221-5p	0.5	22.8014	-5.51105	0.93995
DOWN	hsa-miR-26b-5p	760.964	3269.98	-2.10338	0.967608
UP	hsa-miR-625-3p	192.428	34.8727	2.46415	0.96196
UP	hsa-miR-889-3p	13.9947	0.5	4.80681	0.914203
DOWN	hsa-miR-15a-5p	185.43	1315.77	-2.82696	0.98804
DOWN	hsa-miR-374a-3p	0.5	25.4839	-5.67151	0.943688
UP	hsa-miR-125a-5p	972.635	225.331	2.10985	0.965033
DOWN	hsa-miR-103a-3p	1891.04	7562	-1.99959	0.967774
DOWN	hsa-miR-624-5p	0.5	12.0713	-4.59351	0.902326
UP	hsa-miR-636	15.7441	1.34126	3.55315	0.917442
DOWN	hsa-miR-454-3p	12.2454	89.8641	-2.87551	0.968605
DOWN	hsa-miR-15b-3p	34.9869	273.616	-2.96727	0.98206
DOWN	hsa-miR-542-3p	0.5	25.4839	-5.67151	0.943688
UP	hsa-miR-431-5p	97.9632	6.70628	3.86866	0.980399
DOWN	hsa-miR-96-5p	13.9947	156.927	-3.48714	0.985465
DOWN	hsa-miR-139-5p	41.9842	168.998	-2.00909	0.953239
UP	hsa-miR-3187-3p	24.4908	0.5	5.61417	0.94211
DOWN	hsa-miR-140-3p	479.32	2025.3	-2.07907	0.966611
UP	hsa-miR-4433b-5p	790.703	84.4991	3.22613	0.993106
UP	hsa-miR-370-3p	66.475	2.68251	4.63116	0.97392
DOWN	hsa-miR-15b-5p	1165.06	6928.93	-2.57222	0.973671
UP	hsa-miR-181c-3p	19.2428	2.68251	2.84266	0.916694
DOWN	hsa-miR-192-5p	141.697	489.558	-1.78867	0.900249
UP	hsa-miR-139-3p	36.7362	8.04754	2.19058	0.918771
DOWN	hsa-miR-450a-5p	0.5	20.1188	-5.33048	0.93397
DOWN	hsa-miR-30e-5p	1880.54	8427.11	-2.16389	0.967857
UP	hsa-miR-127-3p	131.201	0.5	8.03563	0.985382
DOWN	hsa-miR-301a-3p	0.5	21.4601	-5.42358	0.936296
UP	hsa-miR-27a-5p	13.9947	0.5	4.80681	0.914203
DOWN	hsa-miR-335-5p	64.7257	266.91	-2.04394	0.958721
DOWN	hsa-miR-17-3p	0.5	28.1664	-5.8159	0.947342
UP	hsa-miR-2110	132.95	26.8251	2.30923	0.952243
UP	hsa-miR-766-3p	24.4908	2.68251	3.19058	0.935465
UP	hsa-miR-485-5p	92.7152	1.34126	6.11115	0.980897
DOWN	hsa-miR-16-5p	8085.46	41951.8	-2.37533	0.974003
UP	hsa-miR-206	19.2428	0.5	5.26625	0.931229
DOWN	hsa-miR-126-5p	136.449	1079.71	-2.98421	0.987791
UP	hsa-miR-323b-3p	34.9869	8.04754	2.12019	0.914535
DOWN	hsa-miR-1278	0.5	18.7776	-5.23094	0.931229
UP	hsa-miR-323a-3p	66.475	6.70628	3.30923	0.968937
UP	hsa-miR-7706	20.9921	2.68251	2.96819	0.921927
UP	hsa-miR-320c	71.7231	17.4363	2.04034	0.938538
UP	hsa-miR-379-5p	41.9842	4.02377	3.38323	0.957807
UP	hsa-miR-193a-5p	292.14	37.5552	2.95958	0.982558
DOWN	hsa-miR-182-5p	85.7178	800.73	-3.22365	0.993106
DOWN	hsa-miR-660-5p	12.2454	229.355	-4.22727	0.990698
DOWN	hsa-miR-20b-5p	3.49869	112.665	-5.00909	0.98314
UP	hsa-miR-485-3p	325.378	16.0951	4.33743	0.993355
DOWN	hsa-miR-29c-3p	43.7336	407.742	-3.22084	0.991196
DOWN	hsa-miR-107	87.4672	511.018	-2.54656	0.968937
DOWN	hsa-miR-126-3p	675.247	2556.43	-1.92065	0.907973
DOWN	hsa-miR-590-3p	0.5	37.5552	-6.23094	0.959385
DOWN	hsa-miR-556-3p	0.5	13.4126	-4.74551	0.908887
Tags: the status of the miRNA expression; upregulation (up) or Downregulation (down)
Name: the type of the miRNA species. BC: miRNAs levels from Blood cells; PL: miRNAs levels from plasma; DF1-DF-4: DMD patient, mother, elder sister, and younger sister respectively; C1 and C2: male and female controls, respectively; LFC: log fold change.
