# Supplementary material for: miRNome profiling in Duchenne muscular dystrophy; identification of asymptomatic and manifesting female carriers
Source: Biosci Rep. 2021 Sep 17;41(9):BSR20211325. doi: 10.1042/BSR20211325 (PMC8450315; doi:10.1042/BSR20211325)
Supplement: Supplementary Tables S1-S11 [file BSR-2021-1325_supp1.zip › BSR-2021-1325_suppST4.xlsx]

## Sheet: file 3 sup
Tags	Name	DF2-BC	C2-BC	LFC	Probability
DOWN	hsa-miR-330-5p	0.5	13.1037	-4.7119	0.90621
DOWN	hsa-miR-199b-3p	1.44054	28.8281	-4.32279	0.940207
DOWN	hsa-miR-424-5p	2.88108	47.1733	-4.03329	0.954538
DOWN	hsa-let-7a-3p	1.44054	22.2763	-3.95083	0.929936
DOWN	hsa-miR-450a-5p	1.44054	14.4141	-3.32279	0.905573
DOWN	hsa-miR-4433b-5p	8.64325	79.9326	-3.20914	0.963774
DOWN	hsa-miR-199a-5p	7.20271	36.6904	-2.34879	0.923965
DOWN	hsa-miR-32-5p	87.873	446.836	-2.34625	0.972771
DOWN	hsa-miR-144-3p	2701.02	12778.7	-2.24217	0.977787
DOWN	hsa-miR-99b-5p	15.846	74.6911	-2.23682	0.939968
DOWN	hsa-miR-143-3p	59.0622	183.452	-1.63509	0.907086
DOWN	hsa-miR-101-3p	3957.17	12269	-1.63248	0.929379
DOWN	hsa-miR-96-5p	112.362	345.938	-1.62235	0.917118
DOWN	hsa-miR-21-5p	3594.15	9793.7	-1.4462	0.91051
DOWN	hsa-miR-142-3p	394.708	1032.57	-1.38738	0.905334
DOWN	hsa-miR-148a-3p	303.954	760.014	-1.32217	0.903424
UP	hsa-miR-320a-3p	13433.1	5495.69	1.28941	0.902229
UP	hsa-miR-1307-3p	243.452	79.9326	1.60678	0.911783
UP	hsa-miR-10527-5p	17.2865	2.62074	2.7216	0.908519
UP	hsa-miR-939-5p	14.4054	1.31037	3.45857	0.909713
UP	hsa-miR-1227-3p	12.9649	0.5	4.69654	0.90621
Tags: the status of the miRNA expression; upregulation (up) or Downregulation (down)
Name: the type of the miRNA species. BC: miRNAs levels from Blood cells; PL: miRNAs levels from plasma; DF1-DF-4: DMD patient, mother, elder sister, and younger sister respectively; C1 and C2: male and female controls, respectively; LFC: log fold change.
