# Supplementary material for: miRNome profiling in Duchenne muscular dystrophy; identification of asymptomatic and manifesting female carriers
Source: Biosci Rep. 2021 Sep 17;41(9):BSR20211325. doi: 10.1042/BSR20211325 (PMC8450315; doi:10.1042/BSR20211325)
Supplement: Supplementary Tables S1-S11 [file BSR-2021-1325_supp1.zip › BSR-2021-1325_suppST5.xlsx]

## Sheet: file 4 sup
Tags	Name	DF2-PL	C2-PL	LFC	Probability
UP	hsa-miR-411-5p	18.2125	2.56367	2.82865	0.916402
UP	hsa-miR-499a-5p	25.9178	2.56367	3.33766	0.94198
DOWN	hsa-miR-6511a-3p	1.40096	23.073	-4.04172	0.939306
UP	hsa-miR-99a-5p	463.718	148.693	1.64091	0.916402
UP	hsa-miR-136-3p	23.1159	0.854556	4.75757	0.940751
DOWN	hsa-miR-296-5p	0.5	11.9638	-4.5806	0.904624
DOWN	hsa-miR-1306-5p	9.10625	49.5642	-2.44437	0.939379
DOWN	hsa-miR-501-5p	4.20288	23.9276	-2.50922	0.913078
DOWN	hsa-miR-150-5p	634.636	4554.78	-2.84338	0.99263
UP	hsa-miR-493-5p	42.7293	9.40011	2.18448	0.930347
UP	hsa-miR-409-3p	104.372	18.8002	2.47291	0.956647
UP	hsa-miR-145-5p	214.347	31.6186	2.76111	0.981358
DOWN	hsa-miR-18a-5p	70.7486	227.312	-1.6839	0.910477
UP	hsa-miR-376a-3p	14.0096	0.5	4.80835	0.91539
UP	hsa-miR-145-3p	173.719	10.2547	4.0824	0.988223
DOWN	hsa-miR-197-3p	34.3236	209.366	-2.60876	0.981214
DOWN	hsa-miR-148b-5p	2.10144	35.8913	-4.09418	0.955275
DOWN	hsa-miR-199a-5p	56.0385	180.311	-1.686	0.907514
DOWN	hsa-miR-6803-3p	8.40577	88.0192	-3.38837	0.976951
DOWN	hsa-miR-30b-5p	172.318	556.316	-1.69083	0.917341
DOWN	hsa-miR-548j-5p	1.40096	25.6367	-4.19372	0.943931
UP	hsa-miR-148a-3p	1695.86	632.371	1.42318	0.900723
UP	hsa-miR-143-3p	14216.3	531.534	4.74124	1
DOWN	hsa-miR-1976	5.60385	41.0187	-2.87179	0.950578
DOWN	hsa-miR-31-5p	2.80192	19.6548	-2.81039	0.920809
UP	hsa-miR-338-5p	42.7293	7.691	2.47398	0.934971
DOWN	hsa-miR-374a-5p	34.3236	139.293	-2.02085	0.956936
DOWN	hsa-miR-454-3p	13.3091	106.819	-3.00469	0.977746
UP	hsa-miR-542-3p	37.1255	5.12733	2.85613	0.94776
UP	hsa-miR-450b-5p	55.338	5.12733	3.43199	0.966691
UP	hsa-miR-369-3p	57.4394	4.27278	3.74879	0.968208
DOWN	hsa-miR-4433b-5p	106.473	609.298	-2.51666	0.97341
UP	hsa-miR-370-3p	72.1495	8.54556	3.07774	0.970376
DOWN	hsa-miR-374b-5p	70.7486	309.349	-2.12846	0.96604
UP	hsa-miR-127-3p	28.7197	4.27278	2.74879	0.936488
UP	hsa-miR-543	53.2365	2.56367	4.37614	0.967197
DOWN	hsa-miR-324-5p	19.6135	82.8919	-2.07939	0.947327
DOWN	hsa-miR-326	8.40577	35.0368	-2.05942	0.92146
UP	hsa-miR-193a-5p	145	43.5823	1.73423	0.904697
UP	hsa-miR-548o-3p	19.6135	3.41822	2.52053	0.905202
DOWN	hsa-miR-324-3p	44.1303	139.293	-1.65828	0.903107
DOWN	hsa-miR-126-3p	1256.66	3571.19	-1.50681	0.902457
Tags: the status of the miRNA expression; upregulation (up) or Downregulation (down)
Name: the type of the miRNA species. BC: miRNAs levels from Blood cells; PL: miRNAs levels from plasma; DF1-DF-4: DMD patient, mother, elder sister, and younger sister respectively; C1 and C2: male and female controls, respectively; LFC: log fold change.
