# Supplementary material for: miRNome profiling in Duchenne muscular dystrophy; identification of asymptomatic and manifesting female carriers
Source: Biosci Rep. 2021 Sep 17;41(9):BSR20211325. doi: 10.1042/BSR20211325 (PMC8450315; doi:10.1042/BSR20211325)
Supplement: Supplementary Tables S1-S11 [file BSR-2021-1325_supp1.zip › BSR-2021-1325_suppST6.xlsx]

## Sheet: file 5 sup
Tags	Name	DF3-BC	C2-BC	LFC	Probability
UP	hsa-miR-183-3p	88.0417	17.0558	2.36792	0.954794
DOWN	hsa-miR-194-5p	724.968	1907.63	-1.39579	0.900295
DOWN	hsa-miR-146b-5p	67.4069	213.854	-1.66566	0.90885
UP	hsa-miR-6729-3p	11.0052	0.5	4.46012	0.901327
DOWN	hsa-miR-101-3p	1753.96	12284.1	-2.80811	0.993732
UP	hsa-miR-1306-5p	170.581	55.1034	1.63024	0.905383
UP	hsa-miR-494-3p	41.2695	0.5	6.36701	0.961136
UP	hsa-miR-410-3p	19.2591	0.5	5.26747	0.93208
DOWN	hsa-miR-651-5p	4.12695	19.6798	-2.25357	0.90177
UP	hsa-miR-150-5p	1375.65	321.436	2.09751	0.973083
UP	hsa-miR-409-3p	99.0469	9.1839	3.43093	0.975664
DOWN	hsa-miR-340-5p	41.2695	131.199	-1.6686	0.902139
DOWN	hsa-miR-21-5p	2328.98	9805.78	-2.07394	0.976475
UP	hsa-miR-4685-3p	133.438	40.6716	1.71408	0.902729
UP	hsa-miR-197-3p	781.37	191.55	2.02829	0.97205
DOWN	hsa-miR-144-5p	2217.55	7408.78	-1.74027	0.924705
UP	hsa-miR-433-3p	11.0052	0.5	4.46012	0.901327
DOWN	hsa-let-7f-5p	4197.11	12365.5	-1.55885	0.906858
DOWN	hsa-miR-424-5p	2.7513	47.2315	-4.10156	0.963717
DOWN	hsa-miR-144-3p	1620.52	12794.5	-2.981	0.993732
DOWN	hsa-miR-106b-5p	1537.98	4139.31	-1.42836	0.902729
UP	hsa-miR-30a-5p	163.703	36.7356	2.15583	0.957817
DOWN	hsa-miR-32-5p	60.5287	447.387	-2.88583	0.987021
DOWN	hsa-miR-148a-3p	259.998	760.952	-1.5493	0.901991
DOWN	hsa-miR-7-5p	359.045	1102.07	-1.61798	0.921313
UP	hsa-miR-5010-3p	55.0261	9.1839	2.58294	0.957743
DOWN	hsa-miR-24-2-5p	1.37565	15.7438	-3.5166	0.919985
UP	hsa-miR-487b-3p	23.3861	2.62397	3.15583	0.934661
DOWN	hsa-miR-142-3p	239.363	1033.84	-2.11075	0.972861
UP	hsa-miR-486-3p	225.607	65.5993	1.78206	0.910841
UP	hsa-miR-5010-5p	17.8835	1.31199	3.7688	0.92677
DOWN	hsa-miR-451a	250126	978737	-1.96826	0.928097
UP	hsa-miR-941	188.464	57.7274	1.70696	0.907006
UP	hsa-miR-4521	23.3861	5.24794	2.15583	0.90944
UP	hsa-miR-3609	12.3809	0.5	4.63004	0.907965
DOWN	hsa-let-7g-5p	4679.97	12070.3	-1.36689	0.90354
UP	hsa-miR-12136	42.6452	3.93596	3.4376	0.958555
DOWN	hsa-miR-374a-5p	497.986	2623.97	-2.39758	0.978319
DOWN	hsa-miR-362-3p	5.50261	34.1116	-2.63208	0.944395
DOWN	hsa-miR-15a-5p	636.927	1961.42	-1.6227	0.921681
UP	hsa-miR-210-5p	13.7565	1.31199	3.39029	0.911578
DOWN	hsa-miR-374a-3p	6.87826	77.4072	-3.49235	0.972198
DOWN	hsa-miR-624-5p	5.50261	26.2397	-2.25357	0.914676
UP	hsa-miR-376c-3p	12.3809	1.31199	3.23829	0.905678
UP	hsa-miR-431-5p	12.3809	0.5	4.63004	0.907965
UP	hsa-miR-370-3p	20.6348	3.93596	2.39029	0.908702
DOWN	hsa-let-7a-3p	1.37565	22.3038	-4.0191	0.936873
UP	hsa-miR-365a-3p	19.2591	2.62397	2.87572	0.921091
UP	hsa-miR-127-3p	15.1322	1.31199	3.52779	0.916003
UP	hsa-miR-4433a-5p	37.1426	0.5	6.215	0.957375
UP	hsa-miR-1227-3p	19.2591	0.5	5.26747	0.93208
DOWN	hsa-miR-29b-3p	64.6556	245.341	-1.92394	0.913717
UP	hsa-miR-485-5p	11.0052	0.5	4.46012	0.901327
DOWN	hsa-miR-126-5p	111.428	448.699	-2.00964	0.969027
UP	hsa-miR-6747-3p	12.3809	1.31199	3.23829	0.905678
DOWN	hsa-miR-126-3p	2557.34	6449.72	-1.3346	0.901622
DOWN	hsa-miR-590-3p	8.25391	35.4236	-2.10156	0.926991
