# Supplementary material for: miRNome profiling in Duchenne muscular dystrophy; identification of asymptomatic and manifesting female carriers
Source: Biosci Rep. 2021 Sep 17;41(9):BSR20211325. doi: 10.1042/BSR20211325 (PMC8450315; doi:10.1042/BSR20211325)
Supplement: Supplementary Tables S1-S11 [file BSR-2021-1325_supp1.zip › BSR-2021-1325_suppST7.xlsx]

## Sheet: file 6 suptxt
Tags	Name	DF3-PL	C2-PL	LFC	Probability
UP	hsa-miR-411-5p	48.4675	2.57522	4.23425	0.958798
UP	hsa-miR-99a-5p	690.662	149.363	2.20916	0.966349
UP	hsa-miR-629-3p	15.4827	0.858406	4.17285	0.909091
UP	hsa-miR-493-3p	16.829	0.858406	4.29314	0.913416
UP	hsa-miR-136-3p	58.5649	0.858406	6.09223	0.965616
UP	hsa-miR-494-3p	202.621	13.7345	3.88291	0.986804
DOWN	hsa-miR-1-3p	55.1991	194.858	-1.81971	0.905205
UP	hsa-miR-409-5p	15.4827	0.858406	4.17285	0.909091
UP	hsa-miR-134-5p	21.5411	3.43362	2.64929	0.914809
UP	hsa-miR-493-5p	186.465	9.44247	4.3036	0.986364
UP	hsa-miR-409-3p	461.787	18.8849	4.61192	0.993768
UP	hsa-miR-145-5p	174.348	31.761	2.45664	0.959384
UP	hsa-miR-376a-3p	25.5801	0.5	5.67695	0.939296
UP	hsa-miR-329-3p	136.651	11.1593	3.61418	0.981232
UP	hsa-miR-145-3p	58.5649	10.3009	2.50727	0.936657
UP	hsa-miR-432-5p	118.476	14.5929	3.02126	0.97456
UP	hsa-miR-433-3p	23.5606	0.858406	4.77857	0.934091
UP	hsa-miR-654-3p	162.231	18.0265	3.16986	0.980865
UP	hsa-miR-132-3p	42.4091	9.44247	2.16714	0.920528
UP	hsa-miR-30a-5p	598.439	187.991	1.67054	0.912023
UP	hsa-miR-143-3p	5313.92	533.929	3.31506	0.997874
UP	hsa-miR-337-3p	61.9307	7.72566	3.00293	0.960191
UP	hsa-miR-487b-3p	309.653	14.5929	4.40732	0.992009
UP	hsa-miR-452-5p	18.1753	1.71681	3.40418	0.915249
UP	hsa-miR-10b-5p	1326.8	315.035	2.07436	0.967669
DOWN	hsa-miR-31-5p	1.34632	19.7433	-3.87427	0.923314
UP	hsa-miR-338-5p	37.0238	7.72566	2.26072	0.916862
UP	hsa-miR-382-5p	135.305	18.0265	2.90802	0.971848
UP	hsa-miR-376c-3p	92.896	11.1593	3.05737	0.969282
UP	hsa-miR-542-3p	28.2727	5.15044	2.45664	0.912023
UP	hsa-miR-450b-5p	39.7164	5.15044	2.94697	0.941862
UP	hsa-miR-431-5p	129.247	3.43362	5.23425	0.981891
UP	hsa-miR-369-3p	137.325	4.29203	4.99979	0.983065
UP	hsa-miR-381-3p	37.6969	0.858406	5.45664	0.952199
DOWN	hsa-miR-196b-5p	7.40476	35.1947	-2.24883	0.914296
UP	hsa-miR-370-3p	214.065	8.58406	4.64024	0.98827
UP	hsa-miR-495-3p	178.387	14.5929	3.61167	0.984897
UP	hsa-miR-127-3p	97.6081	4.29203	4.50727	0.975806
UP	hsa-miR-543	100.301	2.57522	5.28349	0.97676
UP	hsa-miR-382-3p	31.6385	1.71681	4.20388	0.945235
UP	hsa-miR-485-5p	19.5216	2.57522	2.92231	0.907991
UP	hsa-miR-323b-3p	33.658	7.72566	2.12322	0.910117
UP	hsa-miR-323a-3p	79.4328	3.43362	4.53193	0.972067
UP	hsa-miR-379-5p	144.056	11.1593	3.69032	0.982185
UP	hsa-miR-193a-5p	192.524	43.7787	2.13673	0.954985
UP	hsa-miR-485-3p	94.9155	6.00884	3.98148	0.974413
