# Supplementary material for: miRNome profiling in Duchenne muscular dystrophy; identification of asymptomatic and manifesting female carriers
Source: Biosci Rep. 2021 Sep 17;41(9):BSR20211325. doi: 10.1042/BSR20211325 (PMC8450315; doi:10.1042/BSR20211325)
Supplement: Supplementary Tables S1-S11 [file BSR-2021-1325_supp1.zip › BSR-2021-1325_suppST8.xlsx]

## Sheet: file 7 sup
Tags	Name	DF4-BC	C2-BC	LFC	Probability
DOWN	hsa-miR-101-3p	3413.9	12336.1	-1.85339	0.9293
UP	hsa-miR-494-3p	41.8423	0.5	6.38689	0.959437
UP	hsa-miR-410-3p	21.4576	0.5	5.42342	0.935997
UP	hsa-miR-3613-5p	896.928	267.459	1.74567	0.922374
UP	hsa-miR-493-5p	12.8746	1.31753	3.28861	0.90175
UP	hsa-miR-409-3p	121.235	9.22274	3.71647	0.980137
UP	hsa-miR-432-5p	16.0932	0.5	5.00838	0.92344
DOWN	hsa-miR-340-3p	2.14576	17.1279	-2.99679	0.917123
DOWN	hsa-miR-424-5p	9.65592	47.4312	-2.29635	0.933333
DOWN	hsa-miR-144-3p	3170.36	12848.6	-2.01889	0.975419
DOWN	hsa-miR-199b-5p	2.14576	14.4929	-2.75578	0.90449
DOWN	hsa-miR-32-5p	114.798	449.279	-1.96851	0.922831
UP	hsa-miR-10527-5p	20.3847	2.63507	2.95158	0.923744
UP	hsa-miR-487b-3p	32.1864	2.63507	3.61054	0.948935
DOWN	hsa-miR-451a	323568	982876	-1.60294	0.927397
UP	hsa-miR-12136	22.5305	3.9526	2.511	0.910807
UP	hsa-miR-339-3p	136.256	44.7962	1.60487	0.904566
DOWN	hsa-miR-624-5p	3.21864	26.3507	-3.03332	0.938737
UP	hsa-miR-431-5p	21.4576	0.5	5.42342	0.935997
DOWN	hsa-let-7a-3p	4.29152	22.3981	-2.38381	0.910426
UP	hsa-miR-127-3p	22.5305	1.31753	4.09597	0.9379
DOWN	hsa-miR-151a-5p	57.9355	177.867	-1.61828	0.909132
DOWN	hsa-miR-126-5p	135.183	450.597	-1.73692	0.920548
UP	hsa-miR-323b-3p	12.8746	0.5	4.68645	0.910731
DOWN	hsa-miR-130b-5p	5.3644	23.7156	-2.14435	0.907306
UP	hsa-miR-379-5p	22.5305	2.63507	3.09597	0.930822
