# Supplementary material for: miRNome profiling in Duchenne muscular dystrophy; identification of asymptomatic and manifesting female carriers
Source: Biosci Rep. 2021 Sep 17;41(9):BSR20211325. doi: 10.1042/BSR20211325 (PMC8450315; doi:10.1042/BSR20211325)
Supplement: Supplementary Tables S1-S11 [file BSR-2021-1325_supp1.zip › BSR-2021-1325_suppST9.xlsx]

## Sheet: file 8 suptxt
Tags	Name	DF4-PL	C2-PL	LFC	Probability
UP	hsa-miR-493-3p	26.7866	0.857048	4.96599	0.953112
UP	hsa-miR-1-3p	1434.64	194.55	2.88248	0.993166
UP	hsa-miR-410-3p	14.9507	0.5	4.90214	0.925169
DOWN	hsa-miR-150-5p	657.206	4568.07	-2.79717	0.993505
UP	hsa-miR-409-5p	20.5572	0.857048	4.58412	0.941069
UP	hsa-miR-493-5p	192.49	9.42753	4.35176	0.991746
UP	hsa-miR-409-3p	528.257	18.8551	4.80822	0.996685
UP	hsa-miR-145-5p	102.786	31.7108	1.6966	0.903112
UP	hsa-miR-376a-3p	34.8849	0.5	6.12453	0.963532
UP	hsa-miR-329-3p	188.752	11.1416	4.08246	0.991543
UP	hsa-miR-432-5p	145.769	14.5698	3.32263	0.987889
UP	hsa-miR-154-3p	13.0818	0.5	4.70949	0.916982
UP	hsa-miR-143-3p	3681.6	533.084	2.7879	0.993234
UP	hsa-miR-655-3p	11.8359	0.857048	3.78765	0.90433
DOWN	hsa-miR-31-5p	3.73767	19.7121	-2.39887	0.909134
UP	hsa-miR-889-3p	18.6883	0.5	5.22407	0.939242
UP	hsa-miR-376c-3p	146.392	11.1416	3.7158	0.988633
UP	hsa-miR-381-3p	41.7373	0.857048	5.60582	0.968065
UP	hsa-miR-127-5p	13.0818	1.7141	2.93204	0.906089
UP	hsa-miR-127-3p	113.376	4.28524	4.72559	0.985521
UP	hsa-miR-206	152.621	0.5	8.25381	0.990054
UP	hsa-miR-323b-3p	39.8684	7.71344	2.3698	0.941475
UP	hsa-miR-411-5p	57.9338	2.57115	4.49392	0.975034
UP	hsa-miR-499a-5p	59.1797	2.57115	4.52462	0.975507
DOWN	hsa-miR-6511a-3p	4.36061	23.1403	-2.40781	0.919215
UP	hsa-miR-99a-5p	603.01	149.126	2.01565	0.971989
UP	hsa-miR-183-3p	20.5572	2.57115	2.99916	0.933627
UP	hsa-miR-136-3p	72.2615	0.857048	6.39771	0.979905
UP	hsa-miR-411-3p	18.0654	0.857048	4.39771	0.936333
UP	hsa-miR-494-3p	188.752	13.7128	3.7829	0.991407
UP	hsa-miR-134-5p	34.2619	3.42819	3.32109	0.959066
DOWN	hsa-miR-3200-3p	5.6065	23.9974	-2.0977	0.914885
DOWN	hsa-miR-375-3p	34.8849	116.559	-1.74038	0.905886
DOWN	hsa-miR-122-5p	511.437	1540.97	-1.59121	0.92111
DOWN	hsa-miR-197-3p	59.8027	209.977	-1.81195	0.915359
UP	hsa-miR-656-3p	16.1966	0.5	5.01761	0.929161
DOWN	hsa-miR-148b-5p	7.47533	35.996	-2.26763	0.933897
UP	hsa-miR-433-3p	18.6883	0.857048	4.44662	0.936333
DOWN	hsa-miR-6803-3p	19.3113	88.276	-2.19258	0.955277
UP	hsa-miR-654-3p	166.949	17.998	3.2135	0.987348
UP	hsa-miR-133a-3p	586.814	8.57048	6.09738	0.99682
UP	hsa-miR-539-5p	13.0818	0.5	4.70949	0.916982
UP	hsa-miR-654-5p	22.426	0.5	5.4871	0.945602
DOWN	hsa-miR-1976	8.72122	41.1383	-2.23788	0.937754
UP	hsa-miR-539-3p	10.5901	0.5	4.40464	0.904465
UP	hsa-miR-337-3p	37.3767	7.71344	2.27669	0.934777
UP	hsa-miR-497-5p	14.3277	0.857048	4.06329	0.921516
UP	hsa-miR-487b-3p	317.079	14.5698	4.44379	0.994723
DOWN	hsa-let-7g-5p	8420.96	21201.7	-1.33212	0.900677
UP	hsa-miR-382-5p	165.703	17.998	3.20269	0.98728
UP	hsa-miR-542-3p	33.639	5.14229	2.70965	0.951421
UP	hsa-miR-431-5p	177.539	3.42819	5.69454	0.991543
UP	hsa-miR-369-3p	198.719	4.28524	5.53521	0.992016
UP	hsa-miR-370-3p	330.16	8.57048	5.26765	0.994926
UP	hsa-miR-495-3p	209.309	14.5698	3.84458	0.991949
UP	hsa-miR-543	161.966	2.57115	5.97713	0.990528
UP	hsa-miR-382-3p	33.016	1.7141	4.26765	0.96069
UP	hsa-miR-379-3p	11.8359	0.5	4.5651	0.911434
UP	hsa-miR-335-5p	520.781	163.696	1.66966	0.918471
UP	hsa-miR-485-5p	37.9996	2.57115	3.8855	0.96387
UP	hsa-miR-323a-3p	42.3602	3.42819	3.62719	0.966441
UP	hsa-miR-379-5p	219.899	11.1416	4.30281	0.992896
UP	hsa-miR-485-3p	68.5239	5.99934	3.51373	0.976725
